# Supplementary material for: An androgen reduced transcript of LncRNA GAS5 promoted prostate cancer proliferation
Source: PLoS One. 2017 Aug 3;12(8):e0182305. doi: 10.1371/journal.pone.0182305 (PMC5542543; doi:10.1371/journal.pone.0182305)
Supplement: S1 Table — GAS5-001, GAS5-002, GAS5-007 binding miRNAs were shown in the table respectively. (XLSX) [file pone.0182305.s002.xlsx]

## Sheet: GAS5-007 binding mirna
hsa-miR-15a-3p	GAS5-007
hsa-miR-18a-5p	GAS5-007
hsa-miR-20a-3p	GAS5-007
hsa-miR-26a-1-3p	GAS5-007
hsa-miR-26b-3p	GAS5-007
hsa-miR-29a-3p	GAS5-007
hsa-miR-30a-3p	GAS5-007
hsa-miR-29b-3p	GAS5-007
hsa-miR-192-3p	GAS5-007
hsa-miR-30d-3p	GAS5-007
hsa-miR-7-2-3p	GAS5-007
hsa-miR-217	GAS5-007
hsa-miR-222-5p	GAS5-007
hsa-miR-128	GAS5-007
hsa-miR-29c-3p	GAS5-007
hsa-miR-26a-2-3p	GAS5-007
hsa-miR-18b-5p	GAS5-007
hsa-miR-525-5p	GAS5-007
hsa-miR-450a-3p	GAS5-007
hsa-miR-532-5p	GAS5-007
hsa-miR-582-5p	GAS5-007
hsa-miR-548a-3p	GAS5-007
hsa-miR-586	GAS5-007
hsa-miR-601	GAS5-007
hsa-miR-449b-3p	GAS5-007
hsa-miR-1323	GAS5-007
hsa-miR-890	GAS5-007
hsa-miR-935	GAS5-007
hsa-miR-1203	GAS5-007
hsa-miR-548o-3p	GAS5-007
hsa-miR-3120-5p	GAS5-007
hsa-miR-3160-5p	GAS5-007
hsa-miR-3065-3p	GAS5-007
hsa-miR-3191-3p	GAS5-007
hsa-miR-4280	GAS5-007
hsa-miR-3681-3p	GAS5-007
hsa-miR-3915	GAS5-007
hsa-miR-4431	GAS5-007
hsa-miR-4468	GAS5-007
hsa-miR-4645-5p	GAS5-007
hsa-miR-4658	GAS5-007
hsa-miR-4673	GAS5-007
hsa-miR-4677-5p	GAS5-007
hsa-miR-4691-3p	GAS5-007
hsa-miR-3545-5p	GAS5-007
hsa-miR-4735-3p	GAS5-007
hsa-miR-3064-3p	GAS5-007
hsa-miR-4742-5p	GAS5-007
hsa-miR-4802-3p	GAS5-007
hsa-miR-5683	GAS5-007
hsa-miR-5700	GAS5-007

## Sheet: GAS5-001 binding mirna
hsa-miR-18a-5p	GAS5-001
hsa-miR-26a-1-3p	GAS5-001
hsa-miR-26b-3p	GAS5-001
hsa-miR-29a-3p	GAS5-001
hsa-miR-31-5p	GAS5-001
hsa-miR-29b-3p	GAS5-001
hsa-miR-103a-2-5p	GAS5-001
hsa-miR-192-3p	GAS5-001
hsa-miR-217	GAS5-001
hsa-miR-222-5p	GAS5-001
hsa-miR-30b-3p	GAS5-001
hsa-miR-128	GAS5-001
hsa-miR-29c-3p	GAS5-001
hsa-miR-26a-2-3p	GAS5-001
hsa-miR-367-3p	GAS5-001
hsa-miR-346	GAS5-001
hsa-miR-18b-5p	GAS5-001
hsa-miR-20b-3p	GAS5-001
hsa-miR-498	GAS5-001
hsa-miR-525-5p	GAS5-001
hsa-miR-524-5p	GAS5-001
hsa-miR-450a-3p	GAS5-001
hsa-miR-455-5p	GAS5-001
hsa-miR-578	GAS5-001
hsa-miR-601	GAS5-001
hsa-miR-651	GAS5-001
hsa-miR-652-5p	GAS5-001
hsa-miR-548d-3p	GAS5-001
hsa-miR-449b-3p	GAS5-001
hsa-miR-449c-5p	GAS5-001
hsa-miR-1283	GAS5-001
hsa-miR-873-5p	GAS5-001
hsa-miR-1203	GAS5-001
hsa-miR-1304-5p	GAS5-001
hsa-miR-1251	GAS5-001
hsa-miR-2682-5p	GAS5-001
hsa-miR-3120-5p	GAS5-001
hsa-miR-3121-5p	GAS5-001
hsa-miR-3160-5p	GAS5-001
hsa-miR-3065-3p	GAS5-001
hsa-miR-3191-3p	GAS5-001
hsa-miR-3192	GAS5-001
hsa-miR-4252	GAS5-001
hsa-miR-4280	GAS5-001
hsa-miR-3667-5p	GAS5-001
hsa-miR-3672	GAS5-001
hsa-miR-3681-3p	GAS5-001
hsa-miR-3689a-3p	GAS5-001
hsa-miR-3689b-3p	GAS5-001
hsa-miR-3929	GAS5-001
hsa-miR-4431	GAS5-001
hsa-miR-4452	GAS5-001
hsa-miR-4468	GAS5-001
hsa-miR-3689c	GAS5-001
hsa-miR-4538	GAS5-001
hsa-miR-4645-5p	GAS5-001
hsa-miR-4673	GAS5-001
hsa-miR-4677-5p	GAS5-001
hsa-miR-4692	GAS5-001
hsa-miR-4717-5p	GAS5-001
hsa-miR-4731-5p	GAS5-001
hsa-miR-4735-3p	GAS5-001
hsa-miR-3064-3p	GAS5-001
hsa-miR-4742-5p	GAS5-001
hsa-miR-4793-3p	GAS5-001
hsa-miR-4802-3p	GAS5-001
hsa-miR-1273g-3p	GAS5-001
hsa-miR-5581-3p	GAS5-001
hsa-miR-5684	GAS5-001

## Sheet: GAS5-002 binding mirna
hsa-let-7a-5p	GAS5-002
hsa-let-7b-5p	GAS5-002
hsa-let-7c	GAS5-002
hsa-let-7d-5p	GAS5-002
hsa-let-7e-5p	GAS5-002
hsa-miR-18a-5p	GAS5-002
hsa-miR-26a-1-3p	GAS5-002
hsa-miR-26b-3p	GAS5-002
hsa-miR-29a-3p	GAS5-002
hsa-miR-31-5p	GAS5-002
hsa-miR-93-3p	GAS5-002
hsa-miR-98	GAS5-002
hsa-miR-29b-3p	GAS5-002
hsa-miR-103a-2-5p	GAS5-002
hsa-miR-192-3p	GAS5-002
hsa-miR-30c-5p	GAS5-002
hsa-miR-30d-3p	GAS5-002
hsa-miR-7-5p	GAS5-002
hsa-miR-204-3p	GAS5-002
hsa-miR-217	GAS5-002
hsa-miR-222-5p	GAS5-002
hsa-miR-15b-3p	GAS5-002
hsa-miR-30b-3p	GAS5-002
hsa-miR-128	GAS5-002
hsa-miR-135a-5p	GAS5-002
hsa-miR-137	GAS5-002
hsa-miR-144-5p	GAS5-002
hsa-miR-29c-3p	GAS5-002
hsa-miR-34b-3p	GAS5-002
hsa-miR-30e-3p	GAS5-002
hsa-miR-26a-2-3p	GAS5-002
hsa-miR-367-3p	GAS5-002
hsa-miR-371a-3p	GAS5-002
hsa-miR-373-5p	GAS5-002
hsa-miR-377-5p	GAS5-002
hsa-miR-135b-5p	GAS5-002
hsa-miR-335-5p	GAS5-002
hsa-miR-345-5p	GAS5-002
hsa-miR-345-3p	GAS5-002
hsa-miR-18b-5p	GAS5-002
hsa-miR-20b-3p	GAS5-002
hsa-miR-452-5p	GAS5-002
hsa-miR-485-5p	GAS5-002
hsa-miR-492	GAS5-002
hsa-miR-498	GAS5-002
hsa-miR-515-5p	GAS5-002
hsa-miR-525-5p	GAS5-002
hsa-miR-524-5p	GAS5-002
hsa-miR-450a-3p	GAS5-002
hsa-miR-510	GAS5-002
hsa-miR-455-5p	GAS5-002
hsa-miR-558	GAS5-002
hsa-miR-561-3p	GAS5-002
hsa-miR-578	GAS5-002
hsa-miR-579	GAS5-002
hsa-miR-601	GAS5-002
hsa-miR-612	GAS5-002
hsa-miR-650	GAS5-002
hsa-miR-651	GAS5-002
hsa-miR-663a	GAS5-002
hsa-miR-449b-3p	GAS5-002
hsa-miR-549	GAS5-002
hsa-miR-449c-5p	GAS5-002
hsa-miR-1283	GAS5-002
hsa-miR-890	GAS5-002
hsa-miR-708-3p	GAS5-002
hsa-miR-744-5p	GAS5-002
hsa-miR-873-5p	GAS5-002
hsa-miR-1203	GAS5-002
hsa-miR-1285-3p	GAS5-002
hsa-miR-1304-5p	GAS5-002
hsa-miR-1305	GAS5-002
hsa-miR-1251	GAS5-002
hsa-miR-1254	GAS5-002
hsa-miR-1827	GAS5-002
hsa-miR-2682-5p	GAS5-002
hsa-miR-3116	GAS5-002
hsa-miR-3120-5p	GAS5-002
hsa-miR-3121-5p	GAS5-002
hsa-miR-3126-5p	GAS5-002
hsa-miR-3144-3p	GAS5-002
hsa-miR-3160-5p	GAS5-002
hsa-miR-3173-5p	GAS5-002
hsa-miR-3065-3p	GAS5-002
hsa-miR-3187-5p	GAS5-002
hsa-miR-3191-3p	GAS5-002
hsa-miR-3192	GAS5-002
hsa-miR-514b-5p	GAS5-002
hsa-miR-4257	GAS5-002
hsa-miR-4252	GAS5-002
hsa-miR-4280	GAS5-002
hsa-miR-4282	GAS5-002
hsa-miR-3622b-5p	GAS5-002
hsa-miR-3661	GAS5-002
hsa-miR-3667-5p	GAS5-002
hsa-miR-3672	GAS5-002
hsa-miR-3681-3p	GAS5-002
hsa-miR-3689a-5p	GAS5-002
hsa-miR-3689a-3p	GAS5-002
hsa-miR-3690	GAS5-002
hsa-miR-3689b-5p	GAS5-002
hsa-miR-3689b-3p	GAS5-002
hsa-miR-3929	GAS5-002
hsa-miR-3945	GAS5-002
hsa-miR-4431	GAS5-002
hsa-miR-548ag	GAS5-002
hsa-miR-4452	GAS5-002
hsa-miR-4459	GAS5-002
hsa-miR-4468	GAS5-002
hsa-miR-4475	GAS5-002
hsa-miR-4478	GAS5-002
hsa-miR-3689c	GAS5-002
hsa-miR-3689e	GAS5-002
hsa-miR-3689f	GAS5-002
hsa-miR-4491	GAS5-002
hsa-miR-4419b	GAS5-002
hsa-miR-4528	GAS5-002
hsa-miR-4538	GAS5-002
hsa-miR-4645-5p	GAS5-002
hsa-miR-4646-5p	GAS5-002
hsa-miR-4649-5p	GAS5-002
hsa-miR-4656	GAS5-002
hsa-miR-4672	GAS5-002
hsa-miR-4673	GAS5-002
hsa-miR-4692	GAS5-002
hsa-miR-4698	GAS5-002
hsa-miR-4704-3p	GAS5-002
hsa-miR-3545-3p	GAS5-002
hsa-miR-4715-3p	GAS5-002
hsa-miR-4717-5p	GAS5-002
hsa-miR-4722-5p	GAS5-002
hsa-miR-4731-5p	GAS5-002
hsa-miR-4735-3p	GAS5-002
hsa-miR-3064-3p	GAS5-002
hsa-miR-4742-5p	GAS5-002
hsa-miR-4742-3p	GAS5-002
hsa-miR-499b-5p	GAS5-002
hsa-miR-4766-5p	GAS5-002
hsa-miR-4772-5p	GAS5-002
hsa-miR-2467-3p	GAS5-002
hsa-miR-4786-5p	GAS5-002
hsa-miR-4786-3p	GAS5-002
hsa-miR-4790-3p	GAS5-002
hsa-miR-4793-3p	GAS5-002
hsa-miR-4802-3p	GAS5-002
hsa-miR-5001-3p	GAS5-002
hsa-miR-5007-3p	GAS5-002
hsa-miR-5090	GAS5-002
hsa-miR-1273g-3p	GAS5-002
hsa-miR-5189	GAS5-002
hsa-miR-5581-3p	GAS5-002
hsa-miR-5591-3p	GAS5-002
hsa-miR-5684	GAS5-002
hsa-miR-5689	GAS5-002
hsa-miR-5692a	GAS5-002
